# Supplementary material for: Genomic landscape of alpha-variant of SARS-CoV-2 circulated in Pakistan
Source: PLoS One. 2022 Dec 13;17(12):e0276171. doi: 10.1371/journal.pone.0276171 (PMC9746927; doi:10.1371/journal.pone.0276171)
Supplement: S1 Data — (XLSX) [file pone.0276171.s003.xlsx]

## Sheet: Sheet6
IDs	Location	Gender	Patient age	Patient status	originating lab
1	Punjab	F	50	Deceased	Provincial Public Health Reference Laboratory , Primary and Secondary Healthcare Department, 1 Birdwood Road, Jail Road, Lahore
2	Lahore	F	26	Deceased	Provincial Public Health Reference Laboratory , Primary and Secondary Healthcare Department, 1 Birdwood Road, Jail Road, Lahore
3	Lahore	F	75	Deceased	University of Health Sciences, Quadram Institute Bioscience, Norwich Research Park, Norwich NR4 7UQ
4	Lahore	M	63	Deceased	University of Health Sciences, Quadram Institute Bioscience, Norwich Research Park, Norwich NR4 7UQ
5	Sheikhupura	F	65	Deceased	University of Health Sciences, Quadram Institute Bioscience, Norwich Research Park, Norwich NR4 7UQ
6	Lahore	F	70	Deceased	University of Health Sciences, Quadram Institute Bioscience, Norwich Research Park, Norwich NR4 7UQ
7	Sheikhupura	M	22	Deceased	Provincial Public Health Reference Laboratory (PPHRL) P&SHD, 1-BIRDWOOD ROAD, Provincial Public Health Reference Laboratory, Primary and Secondary Healthcare DEPARTMENT LAHORE
8	Mureedkay	F	70	Deceased	Provincial Public Health Reference Laboratory (PPHRL) P&SHD, 1-BIRDWOOD ROAD, Provincial Public Health Reference Laboratory, Primary and Secondary Healthcare DEPARTMENT LAHORE
9	Punjab	F	7	Hospitalized	Provincial Public Health Reference Laboratory , Primary and Secondary Healthcare Department, 1 Birdwood Road, Jail Road, Lahore
10	Rawalpindi	F	25	live	Department of Virology, Public Health Laboratories Division, National Institute of Health, Pakistan
11	Okara	M	26	Live	Provincial Public Health Reference Laboratory (PPHRL) P&SHD, 1-BIRDWOOD ROAD, Provincial Public Health Reference Laboratory, Primary and Secondary Healthcare DEPARTMENT LAHORE
12	Lahore	M	74	Live	Provincial Public Health Reference Laboratory (PPHRL) P&SHD, 1-BIRDWOOD ROAD, Provincial Public Health Reference Laboratory, Primary and Secondary Healthcare DEPARTMENT LAHORE
13	Lahore	M	43	Live	Provincial Public Health Reference Laboratory (PPHRL) P&SHD, 1-BIRDWOOD ROAD, Provincial Public Health Reference Laboratory, Primary and Secondary Healthcare DEPARTMENT LAHORE
14	Lahore	M	24	Recovered	Provincial Public Health Reference Laboratory (PPHRL) P&SHD, 1-BIRDWOOD ROAD, Provincial Public Health Reference Laboratory, Primary and Secondary Healthcare DEPARTMENT LAHORE
15	Lahore	M	34	Recovered	University of Health Sciences, Quadram Institute Bioscience, Norwich Research Park, Norwich NR4 7UQ
16	Lahore	M	56	Recovered	University of Health Sciences, Quadram Institute Bioscience, Norwich Research Park, Norwich NR4 7UQ
17	Muzafargarh	M	65	Recovered	University of Health Sciences, Quadram Institute Bioscience, Norwich Research Park, Norwich NR4 7UQ
18	Lahore	F	Unknown	Recovered	University of Health Sciences, Quadram Institute Bioscience, Norwich Research Park, Norwich NR4 7UQ
19	Lahore	F	34	Recovered	University of Health Sciences, Quadram Institute Bioscience, Norwich Research Park, Norwich NR4 7UQ
20	Lahore	M	70	Recovered	University of Health Sciences, Quadram Institute Bioscience, Norwich Research Park, Norwich NR4 7UQ
21	Lahore	F	Unknown	Recovered	University of Health Sciences, Quadram Institute Bioscience, Norwich Research Park, Norwich NR4 7UQ
22	Lahore	M	66	Recovered	University of Health Sciences, Quadram Institute Bioscience, Norwich Research Park, Norwich NR4 7UQ
23	Lahore	F	54	Recovered	University of Health Sciences, Quadram Institute Bioscience, Norwich Research Park, Norwich NR4 7UQ
24	Lahore	F	50	Recovered	University of Health Sciences, Quadram Institute Bioscience, Norwich Research Park, Norwich NR4 7UQ
25	Lahore	M	65	Recovered	University of Health Sciences, Quadram Institute Bioscience, Norwich Research Park, Norwich NR4 7UQ
26	Lahore	F	29	Recovered	University of Health Sciences, Quadram Institute Bioscience, Norwich Research Park, Norwich NR4 7UQ
27	Lahore	M	35	Recovered	University of Health Sciences, Quadram Institute Bioscience, Norwich Research Park, Norwich NR4 7UQ
28	Raiwand	F	44	Recovered	University of Health Sciences, Quadram Institute Bioscience, Norwich Research Park, Norwich NR4 7UQ
29	Sheikhupura	M	59	Recovered	University of Health Sciences, Quadram Institute Bioscience, Norwich Research Park, Norwich NR4 7UQ
30	Lahore	M	32	Recovered	University of Health Sciences, Quadram Institute Bioscience, Norwich Research Park, Norwich NR4 7UQ
31	Lahore	M	65	Recovered	University of Health Sciences, Quadram Institute Bioscience, Norwich Research Park, Norwich NR4 7UQ
32	Lahore	M	46	Recovered	University of Health Sciences, Quadram Institute Bioscience, Norwich Research Park, Norwich NR4 7UQ
33	Muzafargarh	M	69	Recovered	University of Health Sciences, Quadram Institute Bioscience, Norwich Research Park, Norwich NR4 7UQ
34	Lahore	F	42	Recovered	University of Health Sciences, Quadram Institute Bioscience, Norwich Research Park, Norwich NR4 7UQ
35	Kasur	M	38	Recovered	University of Health Sciences, Quadram Institute Bioscience, Norwich Research Park, Norwich NR4 7UQ
36	Lahore	M	29	Recovered	University of Health Sciences, Quadram Institute Bioscience, Norwich Research Park, Norwich NR4 7UQ
37	Lahore	M	Unknown	Recovered	University of Health Sciences, Quadram Institute Bioscience, Norwich Research Park, Norwich NR4 7UQ
38	Lahore	M	34	Recovered	University of Health Sciences, Quadram Institute Bioscience, Norwich Research Park, Norwich NR4 7UQ
39	Lahore	M	70	Recovered	University of Health Sciences, Quadram Institute Bioscience, Norwich Research Park, Norwich NR4 7UQ
40	Lahore	M	43	Recovered	University of Health Sciences, Quadram Institute Bioscience, Norwich Research Park, Norwich NR4 7UQ
41	Lahore	M	51	Recovered	University of Health Sciences, Quadram Institute Bioscience, Norwich Research Park, Norwich NR4 7UQ
42	Lahore	M	48	Recovered	University of Health Sciences, Quadram Institute Bioscience, Norwich Research Park, Norwich NR4 7UQ
43	Lahore	M	43	Recovered	University of Health Sciences, Quadram Institute Bioscience, Norwich Research Park, Norwich NR4 7UQ
44	Lahore	M	39	Recovered	University of Health Sciences, Quadram Institute Bioscience, Norwich Research Park, Norwich NR4 7UQ
45	Multan	F	Unknown	Recovered	University of Health Sciences, Quadram Institute Bioscience, Norwich Research Park, Norwich NR4 7UQ
46	Lahore	M	91	Recovered	University of Health Sciences, Quadram Institute Bioscience, Norwich Research Park, Norwich NR4 7UQ
47	Lahore	M	Unknown	Recovered	University of Health Sciences, Quadram Institute Bioscience, Norwich Research Park, Norwich NR4 7UQ
48	Lahore	M	60	Recovered	University of Health Sciences, Quadram Institute Bioscience, Norwich Research Park, Norwich NR4 7UQ
49	Lahore	F	42	Recovered	University of Health Sciences, Quadram Institute Bioscience, Norwich Research Park, Norwich NR4 7UQ
50	Lahore	M	Unknown	Recovered	University of Health Sciences, Quadram Institute Bioscience, Norwich Research Park, Norwich NR4 7UQ
51	Lahore	F	35	Recovered	University of Health Sciences, Quadram Institute Bioscience, Norwich Research Park, Norwich NR4 7UQ
52	Lahore	M	Unknown	Recovered	University of Health Sciences, Quadram Institute Bioscience, Norwich Research Park, Norwich NR4 7UQ
53	Bhakkar	M	56	Recovered	University of Health Sciences, Quadram Institute Bioscience, Norwich Research Park, Norwich NR4 7UQ
54	Lahore	M	79	Recovered	University of Health Sciences, Quadram Institute Bioscience, Norwich Research Park, Norwich NR4 7UQ
55	Lahore	M	27	Recovered	University of Health Sciences, Quadram Institute Bioscience, Norwich Research Park, Norwich NR4 7UQ
56	Sargodha	M	56	Recovered	University of Health Sciences, Quadram Institute Bioscience, Norwich Research Park, Norwich NR4 7UQ
57	Lahore	M	55	Recovered	University of Health Sciences, Quadram Institute Bioscience, Norwich Research Park, Norwich NR4 7UQ
58	Lahore	M	42	Recovered	University of Health Sciences, Quadram Institute Bioscience, Norwich Research Park, Norwich NR4 7UQ
59	Lahore	M	28	Recovered	University of Health Sciences, Quadram Institute Bioscience, Norwich Research Park, Norwich NR4 7UQ
60	Lahore	F	57	Recovered	University of Health Sciences, Quadram Institute Bioscience, Norwich Research Park, Norwich NR4 7UQ
61	Lahore	M	58	Recovered	University of Health Sciences, Quadram Institute Bioscience, Norwich Research Park, Norwich NR4 7UQ
62	Lahore	M	22	Recovered	University of Health Sciences, Quadram Institute Bioscience, Norwich Research Park, Norwich NR4 7UQ
63	Guranwala	M	72	Recovered	University of Health Sciences, Quadram Institute Bioscience, Norwich Research Park, Norwich NR4 7UQ
64	Lahore	M	59	Recovered	University of Health Sciences, Quadram Institute Bioscience, Norwich Research Park, Norwich NR4 7UQ
65	Lahore	M	33	Recovered	University of Health Sciences, Quadram Institute Bioscience, Norwich Research Park, Norwich NR4 7UQ
66	Vehari	F	56	Recovered	University of Health Sciences, Quadram Institute Bioscience, Norwich Research Park, Norwich NR4 7UQ
67	Lahore	M	21	Recovered	University of Health Sciences, Quadram Institute Bioscience, Norwich Research Park, Norwich NR4 7UQ
68	Lahore	M	Unknown	Recovered	University of Health Sciences, Quadram Institute Bioscience, Norwich Research Park, Norwich NR4 7UQ
69	Lahore	M	81	Recovered	University of Health Sciences, Quadram Institute Bioscience, Norwich Research Park, Norwich NR4 7UQ
70	Lahore	F	39	Recovered	University of Health Sciences, Quadram Institute Bioscience, Norwich Research Park, Norwich NR4 7UQ
71	Lahore	M	55	Recovered	University of Health Sciences, Quadram Institute Bioscience, Norwich Research Park, Norwich NR4 7UQ
72	Lahore	M	60	Recovered	University of Health Sciences, Quadram Institute Bioscience, Norwich Research Park, Norwich NR4 7UQ
73	Lahore	M	39	Recovered	University of Health Sciences, Quadram Institute Bioscience, Norwich Research Park, Norwich NR4 7UQ
74	Lahore	M	32	Recovered	University of Health Sciences, Quadram Institute Bioscience, Norwich Research Park, Norwich NR4 7UQ
75	Lahore	M	29	Recovered	University of Health Sciences, Quadram Institute Bioscience, Norwich Research Park, Norwich NR4 7UQ
76	Lahore	F	45	Recovered	University of Health Sciences, Quadram Institute Bioscience, Norwich Research Park, Norwich NR4 7UQ
77	Lahore	M	53	Recovered	University of Health Sciences, Quadram Institute Bioscience, Norwich Research Park, Norwich NR4 7UQ
78	Lahore	F	46	Recovered	University of Health Sciences, Quadram Institute Bioscience, Norwich Research Park, Norwich NR4 7UQ
79	Lahore	M	Unknown	Recovered	University of Health Sciences, Quadram Institute Bioscience, Norwich Research Park, Norwich NR4 7UQ
80	Lahore	M	31	Recovered	University of Health Sciences, Quadram Institute Bioscience, Norwich Research Park, Norwich NR4 7UQ
81	Lahore	M	69	Recovered	University of Health Sciences, Quadram Institute Bioscience, Norwich Research Park, Norwich NR4 7UQ
82	Lahore	Unknown	Unknown	Recovered	University of Health Sciences, Quadram Institute Bioscience, Norwich Research Park, Norwich NR4 7UQ
83	Lahore	F	49	Recovered	University of Health Sciences, Quadram Institute Bioscience, Norwich Research Park, Norwich NR4 7UQ
84	Sheikhupura	M	50	Recovered	University of Health Sciences, Quadram Institute Bioscience, Norwich Research Park, Norwich NR4 7UQ
85	Lahore	M	74	Recovered	University of Health Sciences, Quadram Institute Bioscience, Norwich Research Park, Norwich NR4 7UQ
86	Rajanpur	M	65	Recovered	University of Health Sciences, Quadram Institute Bioscience, Norwich Research Park, Norwich NR4 7UQ
87	Lahore	M	45	Recovered	University of Health Sciences, Quadram Institute Bioscience, Norwich Research Park, Norwich NR4 7UQ
88	Lahore	M	50	Recovered	University of Health Sciences, Quadram Institute Bioscience, Norwich Research Park, Norwich NR4 7UQ
89	Lahore	F	35	Recovered	University of Health Sciences, Quadram Institute Bioscience, Norwich Research Park, Norwich NR4 7UQ
90	Lahore	M	55	Recovered	University of Health Sciences, Quadram Institute Bioscience, Norwich Research Park, Norwich NR4 7UQ
91	Lahore	F	56	Recovered	University of Health Sciences, Quadram Institute Bioscience, Norwich Research Park, Norwich NR4 7UQ
92	Lahore	M	60	Recovered	University of Health Sciences, Quadram Institute Bioscience, Norwich Research Park, Norwich NR4 7UQ
93	Lahore	M	55	Recovered	University of Health Sciences, Quadram Institute Bioscience, Norwich Research Park, Norwich NR4 7UQ
94	Lahore	M	62	Recovered	University of Health Sciences, Quadram Institute Bioscience, Norwich Research Park, Norwich NR4 7UQ
95	Lahore	M	42	Recovered	University of Health Sciences, Quadram Institute Bioscience, Norwich Research Park, Norwich NR4 7UQ
96	Lahore	M	36	Recovered	University of Health Sciences, Quadram Institute Bioscience, Norwich Research Park, Norwich NR4 7UQ
97	Lahore	M	55	Recovered	University of Health Sciences, Quadram Institute Bioscience, Norwich Research Park, Norwich NR4 7UQ
98	Pakpattan	M	12	Recovered	Provincial Public Health Reference Laboratory (PPHRL) P&SHD, 1-BIRDWOOD ROAD, Provincial Public Health Reference Laboratory, Primary and Secondary Healthcare DEPARTMENT LAHORE
99	Lahore	M	30	Recovered	Provincial Public Health Reference Laboratory (PPHRL) P&SHD, 1-BIRDWOOD ROAD, Provincial Public Health Reference Laboratory, Primary and Secondary Healthcare DEPARTMENT LAHORE
100	Punjab	M	19	Released	Provincial Public Health Reference Laboratory , Primary and Secondary Healthcare Department, 1 Birdwood Road, Jail Road, Lahore
101	Punjab	F	24	Released	Provincial Public Health Reference Laboratory , Primary and Secondary Healthcare Department, 1 Birdwood Road, Jail Road, Lahore
102	Punjab	F	14	Released	Provincial Public Health Reference Laboratory , Primary and Secondary Healthcare Department, 1 Birdwood Road, Jail Road, Lahore
103	Punjab	M	36	Released	Provincial Public Health Reference Laboratory , Primary and Secondary Healthcare Department, 1 Birdwood Road, Jail Road, Lahore
104	Punjab	F	63	Released	Provincial Public Health Reference Laboratory , Primary and Secondary Healthcare Department, 1 Birdwood Road, Jail Road, Lahore
105	Punjab	M	54	Released	Provincial Public Health Reference Laboratory , Primary and Secondary Healthcare Department, 1 Birdwood Road, Jail Road, Lahore
106	Punjab	F	44	Released	Provincial Public Health Reference Laboratory , Primary and Secondary Healthcare Department, 1 Birdwood Road, Jail Road, Lahore
107	Punjab	M	11	Released	Provincial Public Health Reference Laboratory , Primary and Secondary Healthcare Department, 1 Birdwood Road, Jail Road, Lahore
108	Punjab	M	16	Released	Provincial Public Health Reference Laboratory , Primary and Secondary Healthcare Department, 1 Birdwood Road, Jail Road, Lahore
109	Punjab	M	42	Released	Provincial Public Health Reference Laboratory , Primary and Secondary Healthcare Department, 1 Birdwood Road, Jail Road, Lahore
110	Punjab	M	35	Released	Provincial Public Health Reference Laboratory , Primary and Secondary Healthcare Department, 1 Birdwood Road, Jail Road, Lahore
111	Punjab	M	63	Released	Provincial Public Health Reference Laboratory , Primary and Secondary Healthcare Department, 1 Birdwood Road, Jail Road, Lahore
112	Punjab	F	28	Released	Provincial Public Health Reference Laboratory , Primary and Secondary Healthcare Department, 1 Birdwood Road, Jail Road, Lahore
113	Punjab	F	50	Released	Provincial Public Health Reference Laboratory , Primary and Secondary Healthcare Department, 1 Birdwood Road, Jail Road, Lahore
114	Lahore	M	60	Released	Provincial Public Health Reference Laboratory (PPHRL) P&SHD, 1-BIRDWOOD ROAD, Provincial Public Health Reference Laboratory, Primary and Secondary Healthcare DEPARTMENT LAHORE
115	Lahore	M	45	Released	Provincial Public Health Reference Laboratory , Primary and Secondary Healthcare Department, 1 Birdwood Road, Jail Road, Lahore
116	Punjab	M	60	Released	Provincial Public Health Reference Laboratory , Primary and Secondary Healthcare Department, 1 Birdwood Road, Jail Road, Lahore
117	Punjab	M	25	Released	Provincial Public Health Reference Laboratory , Primary and Secondary Healthcare Department, 1 Birdwood Road, Jail Road, Lahore
118	Gujrat	M	50	Released	Provincial Public Health Reference Laboratory (PPHRL) P&SHD, 1-BIRDWOOD ROAD, Provincial Public Health Reference Laboratory, Primary and Secondary Healthcare DEPARTMENT LAHORE
119	Lahore	M	32	Released	Provincial Public Health Reference Laboratory , Primary and Secondary Healthcare Department, 1 Birdwood Road, Jail Road, Lahore
120	Punjab	M	28	Released	Provincial Public Health Reference Laboratory , Primary and Secondary Healthcare Department, 1 Birdwood Road, Jail Road, Lahore
121	Punjab	M	60	Released	Provincial Public Health Reference Laboratory , Primary and Secondary Healthcare Department, 1 Birdwood Road, Jail Road, Lahore
122	Faisalabad	F	12	Released	Provincial Public Health Reference Laboratory (PPHRL) P&SHD, 1-BIRDWOOD ROAD, Provincial Public Health Reference Laboratory, Primary and Secondary Healthcare DEPARTMENT LAHORE
123	Lahore	F	55	Released	Provincial Public Health Reference Laboratory (PPHRL) P&SHD, 1-BIRDWOOD ROAD, Provincial Public Health Reference Laboratory, Primary and Secondary Healthcare DEPARTMENT LAHORE
124	Lahore	M	41	Released	Provincial┬áPublic┬áHealth┬áReference┬áLaboratory┬á(PPHRL)┬áP&SHD
125	Lahore	M	14	Released	Provincial Public Health Reference Laboratory (PPHRL) P&SHD, 1-BIRDWOOD ROAD, Provincial Public Health Reference Laboratory, Primary and Secondary Healthcare DEPARTMENT LAHORE
126	Lahore	M	60	Released	Provincial Public Health Reference Laboratory (PPHRL) P&SHD, 1-BIRDWOOD ROAD, Provincial Public Health Reference Laboratory, Primary and Secondary Healthcare DEPARTMENT LAHORE
127	Okara	M	38	Released	Provincial Public Health Reference Laboratory (PPHRL) P&SHD, 1-BIRDWOOD ROAD, Provincial Public Health Reference Laboratory, Primary and Secondary Healthcare DEPARTMENT LAHORE
128	Lahore	M	33	Released	Provincial Public Health Reference Laboratory (PPHRL) P&SHD, 1-BIRDWOOD ROAD, Provincial Public Health Reference Laboratory, Primary and Secondary Healthcare DEPARTMENT LAHORE
129	Gujrat	M	20	Released	Provincial Public Health Reference Laboratory (PPHRL) P&SHD, 1-BIRDWOOD ROAD, Provincial Public Health Reference Laboratory, Primary and Secondary Healthcare DEPARTMENT LAHORE
130	Lahore	F	12	Released	Provincial Public Health Reference Laboratory (PPHRL) P&SHD, 1-BIRDWOOD ROAD, Provincial Public Health Reference Laboratory, Primary and Secondary Healthcare DEPARTMENT LAHORE
131	Sheikhupura	M	41	Released	Provincial Public Health Reference Laboratory (PPHRL) P&SHD, 1-BIRDWOOD ROAD, Provincial Public Health Reference Laboratory, Primary and Secondary Healthcare DEPARTMENT LAHORE
132	Lahore	M	25	Released	Provincial Public Health Reference Laboratory (PPHRL) P&SHD, 1-BIRDWOOD ROAD, Provincial Public Health Reference Laboratory, Primary and Secondary Healthcare DEPARTMENT LAHORE
133	Nankana	F	18	Released	Provincial Public Health Reference Laboratory (PPHRL) P&SHD, 1-BIRDWOOD ROAD, Provincial Public Health Reference Laboratory, Primary and Secondary Healthcare DEPARTMENT LAHORE
134	Layyah	F	80	Released	Provincial Public Health Reference Laboratory (PPHRL) P&SHD, 1-BIRDWOOD ROAD, Provincial Public Health Reference Laboratory, Primary and Secondary Healthcare DEPARTMENT LAHORE
135	Lahore	F	50	Released	Provincial Public Health Reference Laboratory (PPHRL) P&SHD, 1-BIRDWOOD ROAD, Provincial Public Health Reference Laboratory, Primary and Secondary Healthcare DEPARTMENT LAHORE
136	Sindh	F	Unknown	Unknown	Department of Virology, Public Health Laboratories Division, National Institute of Health, Pakistan
137	Islamabad	F	42	Unknown	Department of Virology, National Institute of Health, Islamabad, Pakistan
138	Islamabad	M	40	Unknown	Department of Virology, National Institute of Health, Islamabad, Pakistan
139	Islamabad	F	Unknown	Unknown	Department of Virology, National Institute of Health, Islamabad, Pakistan
140	Islamabad	F	17	Unknown	Department of Virology, National Institute of Health, Islamabad, Pakistan
141	Islamabad	F	23	Unknown	Department of Virology, National Institute of Health, Islamabad, Pakistan
142	Punjab	M	35	Unknown	Provincial Public Health Reference Laboratory , Primary and Secondary Healthcare Department, 1 Birdwood Road, Jail Road, Lahore
143	Punjab	M	43	Unknown	Provincial Public Health Reference Laboratory , Primary and Secondary Healthcare Department, 1 Birdwood Road, Jail Road, Lahore
144	Punjab	M	42	Unknown	Provincial Public Health Reference Laboratory , Primary and Secondary Healthcare Department, 1 Birdwood Road, Jail Road, Lahore
145	Lahore	M	23	Unknown	Provincial Public Health Reference Laboratory , Primary and Secondary Healthcare Department, 1 Birdwood Road, Jail Road, Lahore
146	Lahore	M	50	Unknown	Provincial Public Health Reference Laboratory , Primary and Secondary Healthcare Department, 1 Birdwood Road, Jail Road, Lahore
147	Islamabad	F	48	Unknown	Department of Virology, National Institute of Health, Islamabad, Pakistan
148	Islamabad	F	12	Unknown	Department of Virology, National Institute of Health, Islamabad, Pakistan
149	Islamabad	M	19	Unknown	Department of Virology, National Institute of Health, Islamabad, Pakistan
150	Islamabad	M	26	Unknown	Department of Virology, National Institute of Health, Islamabad, Pakistan
151	Islamabad	Unknown	Unknown	Unknown	Islamabad Diagnostic Center, 13-A Kohistan Rd., F-8 Markaz, Islamabad
152	Islamabad	Unknown	Unknown	Unknown	Islamabad Diagnostic Center, 13-A Kohistan Rd., F-8 Markaz, Islamabad
153	Islamabad	Unknown	Unknown	Unknown	Islamabad Diagnostic Center, 13-A Kohistan Rd., F-8 Markaz, Islamabad
154	Islamabad	Unknown	Unknown	Unknown	Islamabad Diagnostic Center, 13-A Kohistan Rd., F-8 Markaz, Islamabad
155	Islamabad	Unknown	Unknown	Unknown	Islamabad Diagnostic Center, 13-A Kohistan Rd., F-8 Markaz, Islamabad
156	Islamabad	Unknown	Unknown	Unknown	Islamabad Diagnostic Center, 13-A Kohistan Rd., F-8 Markaz, Islamabad
157	Islamabad	Unknown	Unknown	Unknown	Islamabad Diagnostic Center, 13-A Kohistan Rd., F-8 Markaz, Islamabad
158	Islamabad	Unknown	Unknown	Unknown	Islamabad Diagnostic Center, 13-A Kohistan Rd., F-8 Markaz, Islamabad
159	Islamabad	Unknown	Unknown	Unknown	Islamabad Diagnostic Center, 13-A Kohistan Rd., F-8 Markaz, Islamabad
160	Islamabad	Unknown	Unknown	Unknown	Islamabad Diagnostic Center, 13-A Kohistan Rd., F-8 Markaz, Islamabad
161	Islamabad	Unknown	Unknown	Unknown	Islamabad Diagnostic Center, 13-A Kohistan Rd., F-8 Markaz, Islamabad
162	Islamabad	Unknown	Unknown	Unknown	Islamabad Diagnostic Center, 13-A Kohistan Rd., F-8 Markaz, Islamabad
163	Islamabad	Unknown	Unknown	Unknown	Islamabad Diagnostic Center, 13-A Kohistan Rd., F-8 Markaz, Islamabad
164	Islamabad	Unknown	Unknown	Unknown	Islamabad Diagnostic Center, 13-A Kohistan Rd., F-8 Markaz, Islamabad
165	Islamabad	Unknown	Unknown	Unknown	Islamabad Diagnostic Center, 13-A Kohistan Rd., F-8 Markaz, Islamabad
166	Islamabad	Unknown	Unknown	Unknown	Islamabad Diagnostic Center, 13-A Kohistan Rd., F-8 Markaz, Islamabad
167	Islamabad	Unknown	Unknown	Unknown	Islamabad Diagnostic Center, 13-A Kohistan Rd., F-8 Markaz, Islamabad
168	Islamabad	Unknown	Unknown	Unknown	Islamabad Diagnostic Center, 13-A Kohistan Rd., F-8 Markaz, Islamabad
169	Islamabad	Unknown	Unknown	Unknown	Islamabad Diagnostic Center, 13-A Kohistan Rd., F-8 Markaz, Islamabad
170	Islamabad	Unknown	Unknown	Unknown	Islamabad Diagnostic Center, 13-A Kohistan Rd., F-8 Markaz, Islamabad
171	Islamabad	Unknown	Unknown	Unknown	Islamabad Diagnostic Center, 13-A Kohistan Rd., F-8 Markaz, Islamabad
172	Islamabad	Unknown	Unknown	Unknown	Islamabad Diagnostic Center, 13-A Kohistan Rd., F-8 Markaz, Islamabad
173	Islamabad	Unknown	Unknown	Unknown	Islamabad Diagnostic Center, 13-A Kohistan Rd., F-8 Markaz, Islamabad
174	Islamabad	Unknown	Unknown	Unknown	Islamabad Diagnostic Center, 13-A Kohistan Rd., F-8 Markaz, Islamabad
175	Islamabad	Unknown	Unknown	Unknown	Islamabad Diagnostic Center, 13-A Kohistan Rd., F-8 Markaz, Islamabad
176	Islamabad	Unknown	Unknown	Unknown	Islamabad Diagnostic Center, 13-A Kohistan Rd., F-8 Markaz, Islamabad
177	Islamabad	Unknown	Unknown	Unknown	Islamabad Diagnostic Center, 13-A Kohistan Rd., F-8 Markaz, Islamabad
178	Islamabad	Unknown	Unknown	Unknown	Islamabad Diagnostic Center, 13-A Kohistan Rd., F-8 Markaz, Islamabad
179	Islamabad	Unknown	Unknown	Unknown	Islamabad Diagnostic Center, 13-A Kohistan Rd., F-8 Markaz, Islamabad
180	Islamabad	Unknown	Unknown	Unknown	Islamabad Diagnostic Center, 13-A Kohistan Rd., F-8 Markaz, Islamabad
181	Islamabad	Unknown	Unknown	Unknown	Islamabad Diagnostic Center, 13-A Kohistan Rd., F-8 Markaz, Islamabad
182	Islamabad	Unknown	Unknown	Unknown	Islamabad Diagnostic Center, 13-A Kohistan Rd., F-8 Markaz, Islamabad
183	Islamabad	Unknown	Unknown	Unknown	Islamabad Diagnostic Center, 13-A Kohistan Rd., F-8 Markaz, Islamabad
184	Islamabad	Unknown	Unknown	Unknown	Islamabad Diagnostic Center, 13-A Kohistan Rd., F-8 Markaz, Islamabad
185	Islamabad	Unknown	Unknown	Unknown	Islamabad Diagnostic Center, 13-A Kohistan Rd., F-8 Markaz, Islamabad
186	Islamabad	Unknown	Unknown	Unknown	Islamabad Diagnostic Center, 13-A Kohistan Rd., F-8 Markaz, Islamabad
187	Islamabad	Unknown	Unknown	Unknown	Islamabad Diagnostic Center, 13-A Kohistan Rd., F-8 Markaz, Islamabad
188	Islamabad	Unknown	Unknown	Unknown	Islamabad Diagnostic Center, 13-A Kohistan Rd., F-8 Markaz, Islamabad
189	Islamabad	Unknown	Unknown	Unknown	Islamabad Diagnostic Center, 13-A Kohistan Rd., F-8 Markaz, Islamabad
190	Islamabad	Unknown	Unknown	Unknown	Islamabad Diagnostic Center, 13-A Kohistan Rd., F-8 Markaz, Islamabad
191	Islamabad	Unknown	Unknown	Unknown	Islamabad Diagnostic Center, 13-A Kohistan Rd., F-8 Markaz, Islamabad
192	Islamabad	Unknown	Unknown	Unknown	Islamabad Diagnostic Center, 13-A Kohistan Rd., F-8 Markaz, Islamabad
193	Islamabad	Unknown	Unknown	Unknown	Islamabad Diagnostic Center, 13-A Kohistan Rd., F-8 Markaz, Islamabad
194	Islamabad	Unknown	Unknown	Unknown	Islamabad Diagnostic Center, 13-A Kohistan Rd., F-8 Markaz, Islamabad
195	Islamabad	M	37	Unknown	Department of Virology, National Institute of Health, Pakistan
196	Islamabad	F	50	Unknown	Department of Virology, National Institute of Health, Pakistan
197	Islamabad	M	26	Unknown	Department of Virology, National Institute of Health, Pakistan
198	Islamabad	M	68	Unknown	Department of Virology, National Institute of Health, Pakistan
199	Lahore	F	62	Unknown	University of Health Sciences, Lahore, Quadram Institute Bioscience, Norwich Research Park, Norwich NR4 7UQ
200	Lahore	F	36	Unknown	University of Health Sciences, Lahore, Quadram Institute Bioscience, Norwich Research Park, Norwich NR4 7UQ
201	Lahore	F	65	Unknown	University of Health Sciences, Lahore, Quadram Institute Bioscience, Norwich Research Park, Norwich NR4 7UQ
202	Multan	F	28	Unknown	University of Health Sciences, Lahore, Quadram Institute Bioscience, Norwich Research Park, Norwich NR4 7UQ
203	Multan	F	33	Unknown	University of Health Sciences, Lahore, Quadram Institute Bioscience, Norwich Research Park, Norwich NR4 7UQ
204	Multan	F	35	Unknown	University of Health Sciences, Lahore, Quadram Institute Bioscience, Norwich Research Park, Norwich NR4 7UQ
205	Multan	F	28	Unknown	University of Health Sciences, Lahore, Quadram Institute Bioscience, Norwich Research Park, Norwich NR4 7UQ
206	Lahore	M	53	Unknown	University of Health Sciences, Lahore, Quadram Institute Bioscience, Norwich Research Park, Norwich NR4 7UQ
207	Lahore	M	45	Unknown	University of Health Sciences, Lahore, Quadram Institute Bioscience, Norwich Research Park, Norwich NR4 7UQ
208	Lahore	M	61	Unknown	University of Health Sciences, Lahore, Quadram Institute Bioscience, Norwich Research Park, Norwich NR4 7UQ
209	Lahore	M	55	Unknown	University of Health Sciences, Lahore, Quadram Institute Bioscience, Norwich Research Park, Norwich NR4 7UQ
210	Lahore	M	55	Unknown	University of Health Sciences, Lahore, Quadram Institute Bioscience, Norwich Research Park, Norwich NR4 7UQ
211	Lahore	M	45	Unknown	University of Health Sciences, Lahore, Quadram Institute Bioscience, Norwich Research Park, Norwich NR4 7UQ
212	Multan	M	43	Unknown	University of Health Sciences, Lahore, Quadram Institute Bioscience, Norwich Research Park, Norwich NR4 7UQ
213	Multan	M	50	Unknown	University of Health Sciences, Lahore, Quadram Institute Bioscience, Norwich Research Park, Norwich NR4 7UQ
214	Multan	M	41	Unknown	University of Health Sciences, Lahore, Quadram Institute Bioscience, Norwich Research Park, Norwich NR4 7UQ
215	Lahore	Unknown	Unknown	Unknown	Islamabad Diagnostic Center, 13-A Kohistan Rd., F-8 Markaz, Islamabad
216	Lahore	Unknown	Unknown	Unknown	Islamabad Diagnostic Center, 13-A Kohistan Rd., F-8 Markaz, Islamabad
217	Lahore	Unknown	Unknown	Unknown	Islamabad Diagnostic Center, 13-A Kohistan Rd., F-8 Markaz, Islamabad
218	Lahore	Unknown	Unknown	Unknown	Islamabad Diagnostic Center, 13-A Kohistan Rd., F-8 Markaz, Islamabad
219	Lahore	Unknown	Unknown	Unknown	Islamabad Diagnostic Center, 13-A Kohistan Rd., F-8 Markaz, Islamabad
220	Lahore	Unknown	Unknown	Unknown	Islamabad Diagnostic Center, 13-A Kohistan Rd., F-8 Markaz, Islamabad
221	Islamabad	M	46	Unknown	Department of Virology, National Institute of Health, Islamabad, Pakistan
222	Multan	M	68	Unknown	University of Health Sciences, Lahore, Quadram Institute Bioscience, Norwich Research Park, Norwich NR4 7UQ
223	Multan	M	47	Unknown	University of Health Sciences, Lahore, Quadram Institute Bioscience, Norwich Research Park, Norwich NR4 7UQ
224	Multan	M	55	Unknown	University of Health Sciences, Lahore, Quadram Institute Bioscience, Norwich Research Park, Norwich NR4 7UQ
225	Multan	M	33	Unknown	University of Health Sciences, Lahore, Quadram Institute Bioscience, Norwich Research Park, Norwich NR4 7UQ
226	Multan	M	50	Unknown	University of Health Sciences, Lahore, Quadram Institute Bioscience, Norwich Research Park, Norwich NR4 7UQ
227	Multan	M	49	Unknown	University of Health Sciences, Lahore, Quadram Institute Bioscience, Norwich Research Park, Norwich NR4 7UQ
228	Multan	M	31	Unknown	University of Health Sciences, Lahore, Quadram Institute Bioscience, Norwich Research Park, Norwich NR4 7UQ
229	Multan	M	53	Unknown	University of Health Sciences, Lahore, Quadram Institute Bioscience, Norwich Research Park, Norwich NR4 7UQ
230	Multan	M	65	Unknown	University of Health Sciences, Lahore, Quadram Institute Bioscience, Norwich Research Park, Norwich NR4 7UQ
231	Islamabad	Unknown	Unknown	Unknown	Islamabad Diagnostic Center, 13-A Kohistan Rd., F-8 Markaz, Islamabad
232	Azad Kashmir	M	74	Unknown	Department of Virology, National Institute of Health, Islamabad, Pakistan
233	Multan	F	30	Unknown	University of Health Sciences, Lahore, Quadram Institute Bioscience, Norwich Research Park, Norwich NR4 7UQ
234	Multan	F	55	Unknown	University of Health Sciences, Lahore, Quadram Institute Bioscience, Norwich Research Park, Norwich NR4 7UQ
235	Multan	M	26	Unknown	University of Health Sciences, Lahore, Quadram Institute Bioscience, Norwich Research Park, Norwich NR4 7UQ
236	Multan	M	26	Unknown	University of Health Sciences, Lahore, Quadram Institute Bioscience, Norwich Research Park, Norwich NR4 7UQ
237	Multan	M	24	Unknown	University of Health Sciences, Lahore, Quadram Institute Bioscience, Norwich Research Park, Norwich NR4 7UQ
238	Multan	M	65	Unknown	University of Health Sciences, Lahore, Quadram Institute Bioscience, Norwich Research Park, Norwich NR4 7UQ
239	Islamabad	Unknown	Unknown	Unknown	Islamabad Diagnostic Center, 13-A Kohistan Rd., F-8 Markaz, Islamabad
240	Multan	F	24	Unknown	University of Health Sciences, Lahore, Quadram Institute Bioscience, Norwich Research Park, Norwich NR4 7UQ
241	Multan	M	70	Unknown	University of Health Sciences, Lahore, Quadram Institute Bioscience, Norwich Research Park, Norwich NR4 7UQ
242	Multan	M	36	Unknown	University of Health Sciences, Lahore, Quadram Institute Bioscience, Norwich Research Park, Norwich NR4 7UQ
243	Islamabad	Unknown	Unknown	Unknown	Islamabad Diagnostic Center, 13-A Kohistan Rd., F-8 Markaz, Islamabad
244	Islamabad	Unknown	Unknown	Unknown	Islamabad Diagnostic Center, 13-A Kohistan Rd., F-8 Markaz, Islamabad
245	Attock	M	45	Unknown	Department of Virology, National Institute of Health, Islamabad, Pakistan
246	Multan	F	30	Unknown	University of Health Sciences, Lahore, Quadram Institute Bioscience, Norwich Research Park, Norwich NR4 7UQ
247	Multan	F	37	Unknown	University of Health Sciences, Lahore, Quadram Institute Bioscience, Norwich Research Park, Norwich NR4 7UQ
248	Multan	F	45	Unknown	University of Health Sciences, Lahore, Quadram Institute Bioscience, Norwich Research Park, Norwich NR4 7UQ
249	Multan	F	38	Unknown	University of Health Sciences, Lahore, Quadram Institute Bioscience, Norwich Research Park, Norwich NR4 7UQ
250	Multan	M	44	Unknown	University of Health Sciences, Lahore, Quadram Institute Bioscience, Norwich Research Park, Norwich NR4 7UQ
251	Multan	M	46	Unknown	University of Health Sciences, Lahore, Quadram Institute Bioscience, Norwich Research Park, Norwich NR4 7UQ
252	Multan	M	54	Unknown	University of Health Sciences, Lahore, Quadram Institute Bioscience, Norwich Research Park, Norwich NR4 7UQ
253	Multan	M	52	Unknown	University of Health Sciences, Lahore, Quadram Institute Bioscience, Norwich Research Park, Norwich NR4 7UQ
254	Islamabad	Unknown	Unknown	Unknown	Islamabad Diagnostic Center, 13-A Kohistan Rd., F-8 Markaz, Islamabad
255	Islamabad	Unknown	Unknown	Unknown	Islamabad Diagnostic Center, 13-A Kohistan Rd., F-8 Markaz, Islamabad
256	Multan	M	10	Unknown	University of Health Sciences, Lahore, Quadram Institute Bioscience, Norwich Research Park, Norwich NR4 7UQ
257	Multan	M	66	Unknown	University of Health Sciences, Lahore, Quadram Institute Bioscience, Norwich Research Park, Norwich NR4 7UQ
258	Multan	M	54	Unknown	University of Health Sciences, Lahore, Quadram Institute Bioscience, Norwich Research Park, Norwich NR4 7UQ
259	hydeabad	F	32	Unknown	University of Health Sciences, Lahore, Quadram Institute Bioscience, Norwich Research Park, Norwich NR4 7UQ
260	Lahore	F	49	Unknown	University of Health Sciences, Lahore, Quadram Institute Bioscience, Norwich Research Park, Norwich NR4 7UQ
261	Lahore	F	70	Unknown	University of Health Sciences, Lahore, Quadram Institute Bioscience, Norwich Research Park, Norwich NR4 7UQ
262	Lahore	F	55	Unknown	University of Health Sciences, Lahore, Quadram Institute Bioscience, Norwich Research Park, Norwich NR4 7UQ
263	Lahore	F	48	Unknown	University of Health Sciences, Lahore, Quadram Institute Bioscience, Norwich Research Park, Norwich NR4 7UQ
264	Lahore	F	56	Unknown	University of Health Sciences, Lahore, Quadram Institute Bioscience, Norwich Research Park, Norwich NR4 7UQ
265	Lahore	F	42	Unknown	University of Health Sciences, Lahore, Quadram Institute Bioscience, Norwich Research Park, Norwich NR4 7UQ
266	Multan	F	53	Unknown	University of Health Sciences, Lahore, Quadram Institute Bioscience, Norwich Research Park, Norwich NR4 7UQ
267	Multan	F	45	Unknown	University of Health Sciences, Lahore, Quadram Institute Bioscience, Norwich Research Park, Norwich NR4 7UQ
268	Multan	F	60	Unknown	University of Health Sciences, Lahore, Quadram Institute Bioscience, Norwich Research Park, Norwich NR4 7UQ
269	Multan	F	41	Unknown	University of Health Sciences, Lahore, Quadram Institute Bioscience, Norwich Research Park, Norwich NR4 7UQ
270	Muzafargarh	F	45	Unknown	University of Health Sciences, Lahore, Quadram Institute Bioscience, Norwich Research Park, Norwich NR4 7UQ
271	Okara	F	28	Unknown	University of Health Sciences, Lahore, Quadram Institute Bioscience, Norwich Research Park, Norwich NR4 7UQ
272	Rahim Yar Khan	F	Unknown	Unknown	University of Health Sciences, Lahore, Quadram Institute Bioscience, Norwich Research Park, Norwich NR4 7UQ
273	Rahim Yar Khan	F	14	Unknown	University of Health Sciences, Lahore, Quadram Institute Bioscience, Norwich Research Park, Norwich NR4 7UQ
274	Rahim Yar Khan	F	70	Unknown	University of Health Sciences, Lahore, Quadram Institute Bioscience, Norwich Research Park, Norwich NR4 7UQ
275	Rahim Yar Khan	F	Unknown	Unknown	University of Health Sciences, Lahore, Quadram Institute Bioscience, Norwich Research Park, Norwich NR4 7UQ
276	Rahim Yar Khan	F	Unknown	Unknown	University of Health Sciences, Lahore, Quadram Institute Bioscience, Norwich Research Park, Norwich NR4 7UQ
277	Rahim Yar Khan	F	26	Unknown	University of Health Sciences, Lahore, Quadram Institute Bioscience, Norwich Research Park, Norwich NR4 7UQ
278	Rahim Yar Khan	F	Unknown	Unknown	University of Health Sciences, Lahore, Quadram Institute Bioscience, Norwich Research Park, Norwich NR4 7UQ
279	Rahim Yar Khan	F	Unknown	Unknown	University of Health Sciences, Lahore, Quadram Institute Bioscience, Norwich Research Park, Norwich NR4 7UQ
280	Rahim Yar Khan	F	Unknown	Unknown	University of Health Sciences, Lahore, Quadram Institute Bioscience, Norwich Research Park, Norwich NR4 7UQ
281	Rahim Yar Khan	F	34	Unknown	University of Health Sciences, Lahore, Quadram Institute Bioscience, Norwich Research Park, Norwich NR4 7UQ
282	Rahim Yar Khan	F	Unknown	Unknown	University of Health Sciences, Lahore, Quadram Institute Bioscience, Norwich Research Park, Norwich NR4 7UQ
283	Rahim Yar Khan	F	40	Unknown	University of Health Sciences
284	Rahim Yar Khan	F	40	Unknown	University of Health Sciences, Lahore, Quadram Institute Bioscience, Norwich Research Park, Norwich NR4 7UQ
285	Sheikhupura	F	24	Unknown	University of Health Sciences, Lahore, Quadram Institute Bioscience, Norwich Research Park, Norwich NR4 7UQ
286	Sheikhupura	F	80	Unknown	University of Health Sciences, Lahore, Quadram Institute Bioscience, Norwich Research Park, Norwich NR4 7UQ
287	Sialkot	F	46	Unknown	University of Health Sciences, Lahore, Quadram Institute Bioscience, Norwich Research Park, Norwich NR4 7UQ
288	Sialkot	F	45	Unknown	University of Health Sciences, Lahore, Quadram Institute Bioscience, Norwich Research Park, Norwich NR4 7UQ
289	Sialkot	F	Unknown	Unknown	University of Health Sciences, Lahore, Quadram Institute Bioscience, Norwich Research Park, Norwich NR4 7UQ
290	Sialkot	F	Unknown	Unknown	University of Health Sciences, Lahore, Quadram Institute Bioscience, Norwich Research Park, Norwich NR4 7UQ	10550 North Torrey Pines Road, La Jolla, CA 92037
291	Sialkot	F	Unknown	Unknown	University of Health Sciences, Lahore, Quadram Institute Bioscience, Norwich Research Park, Norwich NR4 7UQ
292	Sialkot	F	Unknown	Unknown	University of Health Sciences, Lahore, Quadram Institute Bioscience, Norwich Research Park, Norwich NR4 7UQ
293	Sialkot	F	Unknown	Unknown	University of Health Sciences, Lahore, Quadram Institute Bioscience, Norwich Research Park, Norwich NR4 7UQ
294	Sialkot	F	Unknown	Unknown	University of Health Sciences, Lahore, Quadram Institute Bioscience, Norwich Research Park, Norwich NR4 7UQ
295	Bhakkar	M	60	Unknown	University of Health Sciences, Lahore, Quadram Institute Bioscience, Norwich Research Park, Norwich NR4 7UQ
296	Bhakkar	M	70	Unknown	University of Health Sciences, Lahore, Quadram Institute Bioscience, Norwich Research Park, Norwich NR4 7UQ
297	Faisalabad	M	45	Unknown	University of Health Sciences, Lahore, Quadram Institute Bioscience, Norwich Research Park, Norwich NR4 7UQ
298	Kasur	M	47	Unknown	University of Health Sciences, Lahore, Quadram Institute Bioscience, Norwich Research Park, Norwich NR4 7UQ
299	Kot Bela	M	27	Unknown	University of Health Sciences, Lahore, Quadram Institute Bioscience, Norwich Research Park, Norwich NR4 7UQ
300	Lahore	M	56	Unknown	University of Health Sciences, Lahore, Quadram Institute Bioscience, Norwich Research Park, Norwich NR4 7UQ
301	Lahore	M	27	Unknown	University of Health Sciences, Lahore, Quadram Institute Bioscience, Norwich Research Park, Norwich NR4 7UQ
302	Lahore	M	80	Unknown	University of Health Sciences, Lahore, Quadram Institute Bioscience, Norwich Research Park, Norwich NR4 7UQ
303	Lahore	M	37	Unknown	University of Health Sciences, Lahore, Quadram Institute Bioscience, Norwich Research Park, Norwich NR4 7UQ
304	Lahore	M	58	Unknown	University of Health Sciences, Lahore, Quadram Institute Bioscience, Norwich Research Park, Norwich NR4 7UQ
305	Lahore	M	55	Unknown	University of Health Sciences, Lahore, Quadram Institute Bioscience, Norwich Research Park, Norwich NR4 7UQ
306	Multan	M	65	Unknown	University of Health Sciences, Lahore, Quadram Institute Bioscience, Norwich Research Park, Norwich NR4 7UQ
307	Multan	M	32	Unknown	University of Health Sciences, Lahore, Quadram Institute Bioscience, Norwich Research Park, Norwich NR4 7UQ
308	Multan	M	37	Unknown	University of Health Sciences, Lahore, Quadram Institute Bioscience, Norwich Research Park, Norwich NR4 7UQ
309	Multan	M	65	Unknown	University of Health Sciences, Lahore, Quadram Institute Bioscience, Norwich Research Park, Norwich NR4 7UQ
310	Multan	M	55	Unknown	University of Health Sciences, Lahore, Quadram Institute Bioscience, Norwich Research Park, Norwich NR4 7UQ
311	Peshawar	M	28	Unknown	University of Health Sciences, Lahore, Quadram Institute Bioscience, Norwich Research Park, Norwich NR4 7UQ
312	Rahim Yar Khan	M	Unknown	Unknown	University of Health Sciences, Lahore, Quadram Institute Bioscience, Norwich Research Park, Norwich NR4 7UQ
313	Rahim Yar Khan	M	Unknown	Unknown	University of Health Sciences, Lahore, Quadram Institute Bioscience, Norwich Research Park, Norwich NR4 7UQ
314	Rahim Yar Khan	M	12	Unknown	University of Health Sciences, Lahore, Quadram Institute Bioscience, Norwich Research Park, Norwich NR4 7UQ
315	Rahim Yar Khan	M	Unknown	Unknown	University of Health Sciences, Lahore, Quadram Institute Bioscience, Norwich Research Park, Norwich NR4 7UQ
316	Rahim Yar Khan	M	9	Unknown	University of Health Sciences, Lahore, Quadram Institute Bioscience, Norwich Research Park, Norwich NR4 7UQ
317	Rahim Yar Khan	M	Unknown	Unknown	University of Health Sciences, Lahore, Quadram Institute Bioscience, Norwich Research Park, Norwich NR4 7UQ
318	Rahim Yar Khan	M	Unknown	Unknown	University of Health Sciences, Lahore, Quadram Institute Bioscience, Norwich Research Park, Norwich NR4 7UQ
319	Sheikhupura	M	21	Unknown	University of Health Sciences, Lahore, Quadram Institute Bioscience, Norwich Research Park, Norwich NR4 7UQ
320	Sheikhupura	M	35	Unknown	University of Health Sciences, Lahore, Quadram Institute Bioscience, Norwich Research Park, Norwich NR4 7UQ
321	Sialkot	M	36	Unknown	University of Health Sciences, Lahore, Quadram Institute Bioscience, Norwich Research Park, Norwich NR4 7UQ
322	Sialkot	M	Unknown	Unknown	University of Health Sciences, Lahore, Quadram Institute Bioscience, Norwich Research Park, Norwich NR4 7UQ
323	Sialkot	M	Unknown	Unknown	University of Health Sciences, Lahore, Quadram Institute Bioscience, Norwich Research Park, Norwich NR4 7UQ
324	Sialkot	M	Unknown	Unknown	University of Health Sciences, Lahore, Quadram Institute Bioscience, Norwich Research Park, Norwich NR4 7UQ
325	Sialkot	M	Unknown	Unknown	University of Health Sciences, Lahore, Quadram Institute Bioscience, Norwich Research Park, Norwich NR4 7UQ
326	Sialkot	M	Unknown	Unknown	University of Health Sciences, Lahore, Quadram Institute Bioscience, Norwich Research Park, Norwich NR4 7UQ
327	Sialkot	M	Unknown	Unknown	University of Health Sciences, Lahore, Quadram Institute Bioscience, Norwich Research Park, Norwich NR4 7UQ
328	Sialkot	M	Unknown	Unknown	University of Health Sciences, Lahore, Quadram Institute Bioscience, Norwich Research Park, Norwich NR4 7UQ
329	Sialkot	M	Unknown	Unknown	University of Health Sciences, Lahore, Quadram Institute Bioscience, Norwich Research Park, Norwich NR4 7UQ
330	Sialkot	M	Unknown	Unknown	University of Health Sciences, Lahore, Quadram Institute Bioscience, Norwich Research Park, Norwich NR4 7UQ
331	Sialkot	M	Unknown	Unknown	University of Health Sciences, Lahore, Quadram Institute Bioscience, Norwich Research Park, Norwich NR4 7UQ
332	Sialkot	M	Unknown	Unknown	University of Health Sciences, Lahore, Quadram Institute Bioscience, Norwich Research Park, Norwich NR4 7UQ
333	Sialkot	M	Unknown	Unknown	University of Health Sciences, Lahore, Quadram Institute Bioscience, Norwich Research Park, Norwich NR4 7UQ
334	Multan	F	27	Unknown	University of Health Sciences, Lahore, Quadram Institute Bioscience, Norwich Research Park, Norwich NR4 7UQ
335	Multan	M	61	Unknown	University of Health Sciences, Lahore, Quadram Institute Bioscience, Norwich Research Park, Norwich NR4 7UQ
336	Multan	F	56	Unknown	University of Health Sciences, Lahore, Quadram Institute Bioscience, Norwich Research Park, Norwich NR4 7UQ
337	Multan	F	30	Unknown	University of Health Sciences, Lahore, Quadram Institute Bioscience, Norwich Research Park, Norwich NR4 7UQ
338	Multan	M	33	Unknown	University of Health Sciences, Lahore, Quadram Institute Bioscience, Norwich Research Park, Norwich NR4 7UQ
339	Multan	M	19	Unknown	University of Health Sciences, Lahore, Quadram Institute Bioscience, Norwich Research Park, Norwich NR4 7UQ
340	Multan	F	32	Unknown	University of Health Sciences, Lahore, Quadram Institute Bioscience, Norwich Research Park, Norwich NR4 7UQ
341	Swat	F	56	Unknown	University of Health Sciences, Lahore, Quadram Institute Bioscience, Norwich Research Park, Norwich NR4 7UQ
342	Karachi	M	49	Unknown	University of Health Sciences, Lahore, Quadram Institute Bioscience, Norwich Research Park, Norwich NR4 7UQ
343	Swat	M	70	Unknown	University of Health Sciences, Lahore, Quadram Institute Bioscience, Norwich Research Park, Norwich NR4 7UQ
344	Multan	M	45	Unknown	University of Health Sciences, Lahore, Quadram Institute Bioscience, Norwich Research Park, Norwich NR4 7UQ
345	Multan	M	27	Unknown	University of Health Sciences, Lahore, Quadram Institute Bioscience, Norwich Research Park, Norwich NR4 7UQ
346	Multan	M	22	Unknown	University of Health Sciences, Lahore, Quadram Institute Bioscience, Norwich Research Park, Norwich NR4 7UQ
347	Swat	M	17	Unknown	University of Health Sciences, Lahore, Quadram Institute Bioscience, Norwich Research Park, Norwich NR4 7UQ
348	Multan	F	20	Unknown	University of Health Sciences, Lahore, Quadram Institute Bioscience, Norwich Research Park, Norwich NR4 7UQ
349	Multan	M	42	Unknown	University of Health Sciences, Lahore, Quadram Institute Bioscience, Norwich Research Park, Norwich NR4 7UQ
350	Multan	F	42	Unknown	University of Health Sciences, Lahore, Quadram Institute Bioscience, Norwich Research Park, Norwich NR4 7UQ
351	Multan	F	70	Unknown	University of Health Sciences, Lahore, Quadram Institute Bioscience, Norwich Research Park, Norwich NR4 7UQ
352	Multan	F	41	Unknown	University of Health Sciences, Lahore, Quadram Institute Bioscience, Norwich Research Park, Norwich NR4 7UQ
353	Multan	F	25	Unknown	University of Health Sciences, Lahore, Quadram Institute Bioscience, Norwich Research Park, Norwich NR4 7UQ	10550 North Torrey Pines Road, La Jolla, CA 92037
354	Peshawar	F	20	Unknown	University of Health Sciences, Lahore, Quadram Institute Bioscience, Norwich Research Park, Norwich NR4 7UQ
355	Peshawar	F	30	Unknown	University of Health Sciences, Lahore, Quadram Institute Bioscience, Norwich Research Park, Norwich NR4 7UQ
356	Peshawar	F	29	Unknown	University of Health Sciences, Lahore, Quadram Institute Bioscience, Norwich Research Park, Norwich NR4 7UQ
357	Lahore	M	35	Unknown	University of Health Sciences, Lahore, Quadram Institute Bioscience, Norwich Research Park, Norwich NR4 7UQ
358	Lahore	M	65	Unknown	University of Health Sciences, Lahore, Quadram Institute Bioscience, Norwich Research Park, Norwich NR4 7UQ
359	Multan	M	40	Unknown	University of Health Sciences, Lahore, Quadram Institute Bioscience, Norwich Research Park, Norwich NR4 7UQ
360	Multan	M	48	Unknown	University of Health Sciences, Lahore, Quadram Institute Bioscience, Norwich Research Park, Norwich NR4 7UQ
361	Multan	M	24	Unknown	University of Health Sciences, Lahore, Quadram Institute Bioscience, Norwich Research Park, Norwich NR4 7UQ
362	Multan	M	45	Unknown	University of Health Sciences, Lahore, Quadram Institute Bioscience, Norwich Research Park, Norwich NR4 7UQ
363	Multan	M	30	Unknown	University of Health Sciences, Lahore, Quadram Institute Bioscience, Norwich Research Park, Norwich NR4 7UQ
364	Multan	M	43	Unknown	University of Health Sciences, Lahore, Quadram Institute Bioscience, Norwich Research Park, Norwich NR4 7UQ
365	Multan	M	45	Unknown	University of Health Sciences, Lahore, Quadram Institute Bioscience, Norwich Research Park, Norwich NR4 7UQ
366	Multan	M	32	Unknown	University of Health Sciences, Lahore, Quadram Institute Bioscience, Norwich Research Park, Norwich NR4 7UQ
367	Peshawar	M	50	Unknown	University of Health Sciences, Lahore, Quadram Institute Bioscience, Norwich Research Park, Norwich NR4 7UQ
368	Lahore	Unknown	Unknown	Unknown	University of Health Sciences, Lahore, Quadram Institute Bioscience, Norwich Research Park, Norwich NR4 7UQ
369	Multan	Unknown	14	Unknown	University of Health Sciences, Lahore, Quadram Institute Bioscience, Norwich Research Park, Norwich NR4 7UQ
370	Multan	Unknown	27	Unknown	University of Health Sciences, Lahore, Quadram Institute Bioscience, Norwich Research Park, Norwich NR4 7UQ
371	Multan	Unknown	28	Unknown	University of Health Sciences, Lahore, Quadram Institute Bioscience, Norwich Research Park, Norwich NR4 7UQ
372	Multan	Unknown	12	Unknown	University of Health Sciences, Lahore, Quadram Institute Bioscience, Norwich Research Park, Norwich NR4 7UQ
373	Karachi	M	30	Unknown	University of Health Sciences, Lahore, Quadram Institute Bioscience, Norwich Research Park, Norwich NR4 7UQ
374	Lahore	Unknown	65	Unknown	University of Health Sciences, Lahore, Quadram Institute Bioscience, Norwich Research Park, Norwich NR4 7UQ
375	Lahore	F	Unknown	Unknown	University of Health Sciences, Lahore, Quadram Institute Bioscience, Norwich Research Park, Norwich NR4 7UQ
376	Lahore	F	55	Unknown	University of Health Sciences, Lahore, Quadram Institute Bioscience, Norwich Research Park, Norwich NR4 7UQ
377	Lahore	Unknown	55	Unknown	University of Health Sciences, Lahore, Quadram Institute Bioscience, Norwich Research Park, Norwich NR4 7UQ
378	Peshawar	F	35	Unknown	University of Health Sciences, Lahore, Quadram Institute Bioscience, Norwich Research Park, Norwich NR4 7UQ
379	Peshawar	F	30	Unknown	University of Health Sciences, Lahore, Quadram Institute Bioscience, Norwich Research Park, Norwich NR4 7UQ
380	Peshawar	M	34	Unknown	University of Health Sciences, Lahore, Quadram Institute Bioscience, Norwich Research Park, Norwich NR4 7UQ
381	Peshawar	M	20	Unknown	University of Health Sciences, Lahore, Quadram Institute Bioscience, Norwich Research Park, Norwich NR4 7UQ
382	Swat	M	60	Unknown	University of Health Sciences, Lahore, Quadram Institute Bioscience, Norwich Research Park, Norwich NR4 7UQ
383	Peshawar	F	35	Unknown	University of Health Sciences, Lahore, Quadram Institute Bioscience, Norwich Research Park, Norwich NR4 7UQ
384	Peshawar	F	35	Unknown	University of Health Sciences, Lahore, Quadram Institute Bioscience, Norwich Research Park, Norwich NR4 7UQ
385	Peshawar	F	70	Unknown	University of Health Sciences, Lahore, Quadram Institute Bioscience, Norwich Research Park, Norwich NR4 7UQ
386	Peshawar	F	20	Unknown	University of Health Sciences, Lahore, Quadram Institute Bioscience, Norwich Research Park, Norwich NR4 7UQ
387	Mardan	F	35	Unknown	University of Health Sciences, Lahore, Quadram Institute Bioscience, Norwich Research Park, Norwich NR4 7UQ
388	Mardan	F	61	Unknown	University of Health Sciences, Lahore, Quadram Institute Bioscience, Norwich Research Park, Norwich NR4 7UQ
389	Multan	F	39	Unknown	University of Health Sciences, Lahore, Quadram Institute Bioscience, Norwich Research Park, Norwich NR4 7UQ
390	Peshawar	F	62	Unknown	University of Health Sciences, Lahore, Quadram Institute Bioscience, Norwich Research Park, Norwich NR4 7UQ
391	Peshawar	F	41	Unknown	University of Health Sciences, Lahore, Quadram Institute Bioscience, Norwich Research Park, Norwich NR4 7UQ
392	Peshawar	F	35	Unknown	University of Health Sciences, Lahore, Quadram Institute Bioscience, Norwich Research Park, Norwich NR4 7UQ
393	Mardan	M	68	Unknown	University of Health Sciences, Lahore, Quadram Institute Bioscience, Norwich Research Park, Norwich NR4 7UQ
394	Mardan	M	46	Unknown	University of Health Sciences, Lahore, Quadram Institute Bioscience, Norwich Research Park, Norwich NR4 7UQ
395	Mardan	M	52	Unknown	University of Health Sciences, Lahore, Quadram Institute Bioscience, Norwich Research Park, Norwich NR4 7UQ	10550 North Torrey Pines Road, La Jolla, CA 92037
396	Multan	M	49	Unknown	University of Health Sciences, Lahore, Quadram Institute Bioscience, Norwich Research Park, Norwich NR4 7UQ
397	Multan	M	55	Unknown	University of Health Sciences, Lahore, Quadram Institute Bioscience, Norwich Research Park, Norwich NR4 7UQ
398	Multan	M	54	Unknown	University of Health Sciences, Lahore, Quadram Institute Bioscience, Norwich Research Park, Norwich NR4 7UQ
399	Multan	M	55	Unknown	University of Health Sciences, Lahore, Quadram Institute Bioscience, Norwich Research Park, Norwich NR4 7UQ
400	Multan	M	48	Unknown	University of Health Sciences, Lahore, Quadram Institute Bioscience, Norwich Research Park, Norwich NR4 7UQ
401	Multan	M	58	Unknown	University of Health Sciences, Lahore, Quadram Institute Bioscience, Norwich Research Park, Norwich NR4 7UQ
402	Multan	M	55	Unknown	University of Health Sciences, Lahore, Quadram Institute Bioscience, Norwich Research Park, Norwich NR4 7UQ
403	Multan	M	70	Unknown	University of Health Sciences, Lahore, Quadram Institute Bioscience, Norwich Research Park, Norwich NR4 7UQ
404	Peshawar	M	38	Unknown	University of Health Sciences, Lahore, Quadram Institute Bioscience, Norwich Research Park, Norwich NR4 7UQ
405	Rawalpindi	M	20	Unknown	Department of Virology, National Institute of Health, Islamabad, Pakistan
406	Dera Ismaeel Khan	F	65	Unknown	University of Health Sciences, Lahore, Quadram Institute Bioscience, Norwich Research Park, Norwich NR4 7UQ
407	Lahore	F	80	Unknown	University of Health Sciences, Lahore, Quadram Institute Bioscience, Norwich Research Park, Norwich NR4 7UQ
408	Multan	F	51	Unknown	University of Health Sciences, Lahore, Quadram Institute Bioscience, Norwich Research Park, Norwich NR4 7UQ
409	Peshawar	F	12	Unknown	University of Health Sciences, Lahore, Quadram Institute Bioscience, Norwich Research Park, Norwich NR4 7UQ
410	Peshawar	F	14	Unknown	University of Health Sciences, Lahore, Quadram Institute Bioscience, Norwich Research Park, Norwich NR4 7UQ
411	Peshawar	F	34	Unknown	University of Health Sciences, Lahore, Quadram Institute Bioscience, Norwich Research Park, Norwich NR4 7UQ
412	Rahim Yar Khan	F	Unknown	Unknown	University of Health Sciences, Lahore, Quadram Institute Bioscience, Norwich Research Park, Norwich NR4 7UQ
413	Rahim Yar Khan	F	Unknown	Unknown	University of Health Sciences, Lahore, Quadram Institute Bioscience, Norwich Research Park, Norwich NR4 7UQ
414	Sialkot	F	Unknown	Unknown	University of Health Sciences, Lahore, Quadram Institute Bioscience, Norwich Research Park, Norwich NR4 7UQ
415	Sialkot	F	Unknown	Unknown	University of Health Sciences, Lahore, Quadram Institute Bioscience, Norwich Research Park, Norwich NR4 7UQ
416	Sialkot	F	Unknown	Unknown	University of Health Sciences, Lahore, Quadram Institute Bioscience, Norwich Research Park, Norwich NR4 7UQ
417	Multan	M	41	Unknown	University of Health Sciences, Lahore, Quadram Institute Bioscience, Norwich Research Park, Norwich NR4 7UQ
418	Peshawar	M	75	Unknown	University of Health Sciences, Lahore, Quadram Institute Bioscience, Norwich Research Park, Norwich NR4 7UQ
419	Peshawar	M	27	Unknown	University of Health Sciences, Lahore, Quadram Institute Bioscience, Norwich Research Park, Norwich NR4 7UQ
420	Sialkot	M	Unknown	Unknown	University of Health Sciences, Lahore, Quadram Institute Bioscience, Norwich Research Park, Norwich NR4 7UQ
421	Sialkot	M	Unknown	Unknown	University of Health Sciences, Lahore, Quadram Institute Bioscience, Norwich Research Park, Norwich NR4 7UQ
422	Sialkot	M	Unknown	Unknown	University of Health Sciences, Lahore, Quadram Institute Bioscience, Norwich Research Park, Norwich NR4 7UQ
423	Sialkot	M	Unknown	Unknown	University of Health Sciences, Lahore, Quadram Institute Bioscience, Norwich Research Park, Norwich NR4 7UQ
424	Karachi	F	52	Unknown	University of Health Sciences, Lahore, Quadram Institute Bioscience, Norwich Research Park, Norwich NR4 7UQ
425	Peshawar	F	52	Unknown	University of Health Sciences, Lahore, Quadram Institute Bioscience, Norwich Research Park, Norwich NR4 7UQ
426	Peshawar	F	40	Unknown	University of Health Sciences, Lahore, Quadram Institute Bioscience, Norwich Research Park, Norwich NR4 7UQ
427	Peshawar	F	51	Unknown	University of Health Sciences, Lahore, Quadram Institute Bioscience, Norwich Research Park, Norwich NR4 7UQ
428	Peshawar	M	Unknown	Unknown	University of Health Sciences, Lahore, Quadram Institute Bioscience, Norwich Research Park, Norwich NR4 7UQ
429	Peshawar	M	52	Unknown	University of Health Sciences, Lahore, Quadram Institute Bioscience, Norwich Research Park, Norwich NR4 7UQ
430	Peshawar	M	37	Unknown	University of Health Sciences, Lahore, Quadram Institute Bioscience, Norwich Research Park, Norwich NR4 7UQ
431	Islamabad	M	33	Unknown	Department of Virology, National Institute of Health, Islamabad, Pakistan
432	Islamabad	M	26	Unknown	Department of Virology, National Institute of Health, Islamabad, Pakistan
433	Islamabad	M	58	Unknown	Department of Virology, National Institute of Health, Islamabad, Pakistan
434	Shangla	M	70	Unknown	Department of Virology, National Institute of Health, Islamabad, Pakistan
435	Dir Lower	F	25	Unknown	Department of Virology, National Institute of Health, Islamabad, Pakistan
436	Islamabad	F	34	Unknown	Department of Virology
437	Islamabad	M	24	Unknown	Department of Virology, National Institute of Health, Islamabad, Pakistan
438	Islamabad	M	45	Unknown	Department of Virology, National Institute of Health, Islamabad, Pakistan
439	Punjab	M	47	Unknown	Department of Virology, Public Health Laboratories Division, National Institute of Health, Pakistan
440	Islamabad	M	68	Unknown	Department of Virology, National Institute of Health, Pakistan
441	Bhakkar	F	60	Unknown	University of Health Sciences, Lahore, Quadram Institute Bioscience, Norwich Research Park, Norwich NR4 7UQ
442	Lahore	F	20	Unknown	University of Health Sciences, Lahore, Quadram Institute Bioscience, Norwich Research Park, Norwich NR4 7UQ
443	Lahore	F	21	Unknown	University of Health Sciences, Lahore, Quadram Institute Bioscience, Norwich Research Park, Norwich NR4 7UQ
444	Mianwali	F	35	Unknown	University of Health Sciences, Lahore, Quadram Institute Bioscience, Norwich Research Park, Norwich NR4 7UQ
445	Multan	F	Unknown	Unknown	University of Health Sciences, Lahore, Quadram Institute Bioscience, Norwich Research Park, Norwich NR4 7UQ
446	Multan	F	45	Unknown	University of Health Sciences, Lahore, Quadram Institute Bioscience, Norwich Research Park, Norwich NR4 7UQ
447	Multan	F	46	Unknown	University of Health Sciences, Lahore, Quadram Institute Bioscience, Norwich Research Park, Norwich NR4 7UQ
448	Peshawar	F	70	Unknown	University of Health Sciences, Lahore, Quadram Institute Bioscience, Norwich Research Park, Norwich NR4 7UQ
449	Peshawar	F	40	Unknown	University of Health Sciences, Lahore, Quadram Institute Bioscience, Norwich Research Park, Norwich NR4 7UQ
450	Bhakkar	M	56	Unknown	University of Health Sciences, Lahore, Quadram Institute Bioscience, Norwich Research Park, Norwich NR4 7UQ
451	Bhakkar	M	38	Unknown	University of Health Sciences, Lahore, Quadram Institute Bioscience, Norwich Research Park, Norwich NR4 7UQ
452	Lahore	M	60	Unknown	University of Health Sciences, Lahore, Quadram Institute Bioscience, Norwich Research Park, Norwich NR4 7UQ
453	Lahore	M	64	Unknown	University of Health Sciences, Lahore, Quadram Institute Bioscience, Norwich Research Park, Norwich NR4 7UQ
454	Multan	M	73	Unknown	University of Health Sciences, Lahore, Quadram Institute Bioscience, Norwich Research Park, Norwich NR4 7UQ
455	Multan	M	66	Unknown	University of Health Sciences, Lahore, Quadram Institute Bioscience, Norwich Research Park, Norwich NR4 7UQ
456	Multan	M	55	Unknown	University of Health Sciences, Lahore, Quadram Institute Bioscience, Norwich Research Park, Norwich NR4 7UQ
457	Nottak Bhakkar	M	50	Unknown	University of Health Sciences, Lahore, Quadram Institute Bioscience, Norwich Research Park, Norwich NR4 7UQ
458	Peshawar	M	41	Unknown	University of Health Sciences, Lahore, Quadram Institute Bioscience, Norwich Research Park, Norwich NR4 7UQ
459	Peshawar	M	44	Unknown	University of Health Sciences
460	Peshawar	M	66	Unknown	University of Health Sciences, Lahore, Quadram Institute Bioscience, Norwich Research Park, Norwich NR4 7UQ
461	Peshawar	M	12	Unknown	University of Health Sciences, Lahore, Quadram Institute Bioscience, Norwich Research Park, Norwich NR4 7UQ
462	Peshawar	M	36	Unknown	University of Health Sciences, Lahore, Quadram Institute Bioscience, Norwich Research Park, Norwich NR4 7UQ
